# Supplementary material for: Recombinant Bovine Herpesvirus Type I Expressing the Bovine Viral Diarrhea Virus E2 Protein Could Effectively Prevent Infection by Two Viruses
Source: Viruses. 2022 Jul 25;14(8):1618. doi: 10.3390/v14081618 (PMC9331970; doi:10.3390/v14081618)
Supplement: Supplementary file 1 [file viruses-14-01618-s001.zip]

Archive with 1 entries (1 files):
- viruses-1767460-supplementary.pdf
